# Supplementary material for: Efficient Coupled-Cluster Python Frameworks for Next-Generation GPUs: A Comparative Study of CuPy and PyTorch on the Hopper and Grace Hopper Architecture
Source: J Chem Theory Comput. 2026 Jul 2;22(13):6533–46. doi: 10.1021/acs.jctc.6c00558 (PMC13374028; doi:10.1021/acs.jctc.6c00558)
Supplement: Supplementary file 2 [file ct6c00558_si_002.xlsx]

## Sheet: H100 - Random
contraction	method	device	library	mentally_occupied	time	Nbasis	Nocc	Nvir	Nvec	cholesky_threshold
abcd.ecfd->efab	c_splitting	h100	torch	vvvv	1383.9	800	200	600	8000	10
abcd.ecfd->efab	c_splitting	h100	torch	vvvv	1515.94	800	200	600	8000	10
abcd.ecfd->efab	c_splitting	h100	torch	vvvv	1502.75	800	200	600	8000	10
abcd.ecfd->efab	c_splitting	h100	torch	vvvv	1546.92	800	200	600	8000	10
abcd.ecfd->efab	c_splitting	h100	torch	vvvv	1511.13	800	200	600	8000	10
abcd.ecfd->efab	c_splitting	h100	torch	vvvv	1513.02	800	200	600	8000	10
abcd.ecfd->efab	c_splitting	h100	torch	vvvv	2725.53	900	225	675	9000	10
abcd.ecfd->efab	c_splitting	h100	torch	vvvv	3317.67	900	225	675	9000	10
abcd.ecfd->efab	c_splitting	h100	torch	vvvv	3380.75	900	225	675	9000	10
abcd.ecfd->efab	c_splitting	h100	torch	vvvv	3026.58	900	225	675	9000	10
abcd.ecfd->efab	c_splitting	h100	torch	vvvv	3036.22	900	225	675	9000	10
abcd.ecfd->efab	c_splitting	h100	torch	vvvv	3042.1	900	225	675	9000	10
abcd.ecfd->efab	c_splitting	h100	torch	vvvv	6233.08	1000	250	750	10000	10
abcd.ecfd->efab	c_splitting	h100	torch	vvvv	481.189	800	100	700	4000	5
abcd.ecfd->efab	c_splitting	h100	torch	vvvv	270.148	800	100	700	4000	5
abcd.ecfd->efab	c_splitting	h100	torch	vvvv	303.22	800	100	700	4000	5
abcd.ecfd->efab	c_splitting	h100	torch	vvvv	294.663	800	100	700	4000	5
abcd.ecfd->efab	c_splitting	h100	torch	vvvv	303.225	800	100	700	4000	5
abcd.ecfd->efab	c_splitting	h100	torch	vvvv	501.953	900	100	800	4500	5
abcd.ecfd->efab	c_splitting	h100	torch	vvvv	522.779	900	100	800	4500	5
abcd.ecfd->efab	c_splitting	h100	torch	vvvv	485.399	900	100	800	4500	5
abcd.ecfd->efab	c_splitting	h100	torch	vvvv	484.391	900	100	800	4500	5
abcd.ecfd->efab	c_splitting	h100	torch	vvvv	486.66	900	100	800	4500	5
abcd.ecfd->efab	c_splitting	h100	torch	vvvv	861.525	1000	100	900	5000	5
abcd.ecfd->efab	c_splitting	h100	torch	vvvv	825.942	1000	100	900	5000	5
abcd.ecfd->efab	c_splitting	h100	torch	vvvv	814.077	1000	100	900	5000	5
abcd.ecfd->efab	c_splitting	h100	torch	vvvv	811.72	1000	100	900	5000	5
abcd.ecfd->efab	c_splitting	h100	torch	vvvv	822.467	1000	100	900	5000	5
abcd.ecfd->efab	c_splitting	h100	torch	vvvv	1189.72	1100	100	1000	5500	5
abcd.ecfd->efab	c_splitting	h100	torch	vvvv	1291.91	1100	100	1000	5500	5
abcd.ecfd->efab	c_splitting	h100	torch	vvvv	1179.11	1100	100	1000	5500	5
abcd.ecfd->efab	c_splitting	h100	torch	vvvv	1278.33	1100	100	1000	5500	5
abcd.ecfd->efab	c_splitting	h100	torch	vvvv	1178.05	1100	100	1000	5500	5
abcd.ecfd->efab	c_splitting	h100	torch	vvvv	1782.23	1200	100	1100	6000	5
abcd.ecfd->efab	c_splitting	h100	torch	vvvv	1825.14	1200	100	1100	6000	5
abcd.ecfd->efab	c_splitting	h100	torch	vvvv	1864.82	1200	100	1100	6000	5
abcd.ecfd->efab	c_splitting	h100	torch	vvvv	1904.04	1200	100	1100	6000	5
abcd.ecfd->efab	c_splitting	h100	torch	vvvv	1947.27	1200	100	1100	6000	5
abcd.ecfd->efab	c_splitting	h100	torch	vvvv	2580.61	1300	100	1200	6500	5
abcd.ecfd->efab	c_splitting	h100	torch	vvvv	2680.6	1300	100	1200	6500	5
abcd.ecfd->efab	c_splitting	h100	torch	vvvv	2676.33	1300	100	1200	6500	5
abcd.ecfd->efab	c_splitting	h100	torch	vvvv	2780.18	1300	100	1200	6500	5
abcd.ecfd->efab	c_splitting	h100	torch	vvvv	2678.02	1300	100	1200	6500	5
abcd.ecfd->efab	c_splitting	h100	torch	vvvv	684.661	800	150	650	4000	5
abcd.ecfd->efab	c_splitting	h100	torch	vvvv	641.114	800	150	650	4000	5
abcd.ecfd->efab	c_splitting	h100	torch	vvvv	644.738	800	150	650	4000	5
abcd.ecfd->efab	c_splitting	h100	torch	vvvv	644.93	800	150	650	4000	5
abcd.ecfd->efab	c_splitting	h100	torch	vvvv	640.546	800	150	650	4000	5
abcd.ecfd->efab	c_splitting	h100	torch	vvvv	1058.72	900	150	750	4500	5
abcd.ecfd->efab	c_splitting	h100	torch	vvvv	1065.91	900	150	750	4500	5
abcd.ecfd->efab	c_splitting	h100	torch	vvvv	1032.53	900	150	750	4500	5
abcd.ecfd->efab	c_splitting	h100	torch	vvvv	1035.64	900	150	750	4500	5
abcd.ecfd->efab	c_splitting	h100	torch	vvvv	1029.56	900	150	750	4500	5
abcd.ecfd->efab	c_splitting	h100	torch	vvvv	1807.99	1000	150	850	5000	5
abcd.ecfd->efab	c_splitting	h100	torch	vvvv	1747.57	1000	150	850	5000	5
abcd.ecfd->efab	c_splitting	h100	torch	vvvv	1694.25	1000	150	850	5000	5
abcd.ecfd->efab	c_splitting	h100	torch	vvvv	1724.18	1000	150	850	5000	5
abcd.ecfd->efab	c_splitting	h100	torch	vvvv	1724.8	1000	150	850	5000	5
abcd.ecfd->efab	c_splitting	h100	torch	vvvv	673.033	1000	50	950	10000	10
abcd.ecfd->efab	c_splitting	h100	torch	vvvv	2031.49	1200	50	1150	12000	10
abcd.ecfd->efab	c_splitting	h100	cupy	vvvv	1381.35	800	200	600	8000	10
abcd.ecfd->efab	c_splitting	h100	cupy	vvvv	2529.64	900	225	675	9000	10
abcd.ecfd->efab	c_splitting	h100	cupy	vvvv	7759.1	1000	250	750	10000	10
abcd.ecfd->efab	c_splitting	h100	cupy	vvvv	378.235	800	100	700	4000	5
abcd.ecfd->efab	c_splitting	h100	cupy	vvvv	469.201	800	100	700	4000	5
abcd.ecfd->efab	c_splitting	h100	cupy	vvvv	481.177	800	100	700	4000	5
abcd.ecfd->efab	c_splitting	h100	cupy	vvvv	489.379	800	100	700	4000	5
abcd.ecfd->efab	c_splitting	h100	cupy	vvvv	489.505	800	100	700	4000	5
abcd.ecfd->efab	c_splitting	h100	cupy	vvvv	816.171	900	100	800	4500	5
abcd.ecfd->efab	c_splitting	h100	cupy	vvvv	803.376	900	100	800	4500	5
abcd.ecfd->efab	c_splitting	h100	cupy	vvvv	810.657	900	100	800	4500	5
abcd.ecfd->efab	c_splitting	h100	cupy	vvvv	807.433	900	100	800	4500	5
abcd.ecfd->efab	c_splitting	h100	cupy	vvvv	811.202	900	100	800	4500	5
abcd.ecfd->efab	c_splitting	h100	cupy	vvvv	1341.29	1000	100	900	5000	5
abcd.ecfd->efab	c_splitting	h100	cupy	vvvv	1343.42	1000	100	900	5000	5
abcd.ecfd->efab	c_splitting	h100	cupy	vvvv	1340.17	1000	100	900	5000	5
abcd.ecfd->efab	c_splitting	h100	cupy	vvvv	1335.15	1000	100	900	5000	5
abcd.ecfd->efab	c_splitting	h100	cupy	vvvv	1333.42	1000	100	900	5000	5
abcd.ecfd->efab	c_splitting	h100	cupy	vvvv	1781.3	1100	100	1000	5500	5
abcd.ecfd->efab	c_splitting	h100	cupy	vvvv	1845.18	1100	100	1000	5500	5
abcd.ecfd->efab	c_splitting	h100	cupy	vvvv	1914.47	1100	100	1000	5500	5
abcd.ecfd->efab	c_splitting	h100	cupy	vvvv	1847.61	1100	100	1000	5500	5
abcd.ecfd->efab	c_splitting	h100	cupy	vvvv	1916.06	1100	100	1000	5500	5
abcd.ecfd->efab	c_splitting	h100	cupy	vvvv	49479.6	1200	100	1100	6000	5
abcd.ecfd->efab	c_splitting	h100	cupy	vvvv	3635.04	1200	100	1100	6000	5
abcd.ecfd->efab	c_splitting	h100	cupy	vvvv	2950.67	1200	100	1100	6000	5
abcd.ecfd->efab	c_splitting	h100	cupy	vvvv	2934.49	1200	100	1100	6000	5
abcd.ecfd->efab	c_splitting	h100	cupy	vvvv	2649.24	1200	100	1100	6000	5
abcd.ecfd->efab	c_splitting	h100	cupy	vvvv	73470.9	1300	100	1200	6500	5
abcd.ecfd->efab	c_splitting	h100	cupy	vvvv	5861.36	1300	100	1200	6500	5
abcd.ecfd->efab	c_splitting	h100	cupy	vvvv	4001.99	1300	100	1200	6500	5
abcd.ecfd->efab	c_splitting	h100	cupy	vvvv	4132.95	1300	100	1200	6500	5
abcd.ecfd->efab	c_splitting	h100	cupy	vvvv	4664.89	1300	100	1200	6500	5
abcd.ecfd->efab	c_splitting	h100	cupy	vvvv	598.319	800	150	650	4000	5
abcd.ecfd->efab	c_splitting	h100	cupy	vvvv	1028.77	800	150	650	4000	5
abcd.ecfd->efab	c_splitting	h100	cupy	vvvv	1025.25	800	150	650	4000	5
abcd.ecfd->efab	c_splitting	h100	cupy	vvvv	1026.06	800	150	650	4000	5
abcd.ecfd->efab	c_splitting	h100	cupy	vvvv	1026.22	800	150	650	4000	5
abcd.ecfd->efab	c_splitting	h100	cupy	vvvv	1641.47	900	150	750	4500	5
abcd.ecfd->efab	c_splitting	h100	cupy	vvvv	1667.37	900	150	750	4500	5
abcd.ecfd->efab	c_splitting	h100	cupy	vvvv	1658.57	900	150	750	4500	5
abcd.ecfd->efab	c_splitting	h100	cupy	vvvv	1652.33	900	150	750	4500	5
abcd.ecfd->efab	c_splitting	h100	cupy	vvvv	1650.99	900	150	750	4500	5
abcd.ecfd->efab	c_splitting	h100	cupy	vvvv	2815.12	1000	150	850	5000	5
abcd.ecfd->efab	c_splitting	h100	cupy	vvvv	2940.52	1000	150	850	5000	5
abcd.ecfd->efab	c_splitting	h100	cupy	vvvv	2945.65	1000	150	850	5000	5
abcd.ecfd->efab	c_splitting	h100	cupy	vvvv	3062.92	1000	150	850	5000	5
abcd.ecfd->efab	c_splitting	h100	cupy	vvvv	2962.22	1000	150	850	5000	5
					Only average below
abcd.ecfd->efab	x_splitting	h100	torch	vvvv	1568.07	800	200	600	8000	10
abcd.ecfd->efab	x_splitting	h100	torch	vvvv	3628.4	900	225	675	9000	10
abcd.ecfd->efab	x_splitting	h100	torch	vvvv	789.376	800	100	700	4000	5
abcd.ecfd->efab	x_splitting	h100	torch	vvvv	1753.31	900	100	800	4500	5
abcd.ecfd->efab	x_splitting	h100	torch	vvvv	7907.7	1100	100	1000	5500	5
abcd.ecfd->efab	x_splitting	h100	torch	vvvv	14821.7	1200	100	1100	6000	5
abcd.ecfd->efab	x_splitting	h100	torch	vvvv	25244.9	1300	100	1200	6500	5
abcd.ecfd->efab	x_splitting	h100	torch	vvvv	1128.1	800	150	650	4000	5
abcd.ecfd->efab	x_splitting	h100	torch	vvvv	2419.8	900	150	750	4500	5
abcd.ecfd->efab	x_splitting	h100	torch	vvvv	4749.6	1000	150	850	5000	5
abcd.ecfd->efab	x_splitting	h100	torch	vvvv	9384.7	1100	150	950	5500	5
abcd.ecfd->efab	x_splitting	h100	cupy	vvvv	1068.4	800	200	600	8000	10
abcd.ecfd->efab	x_splitting	h100	cupy	vvvv	13725.1	900	225	675	9000	10
abcd.ecfd->efab	x_splitting	h100	cupy	vvvv	933.4	800	100	700	4000	5
abcd.ecfd->efab	x_splitting	h100	cupy	vvvv	1853	900	100	800	4500	5
abcd.ecfd->efab	x_splitting	h100	cupy	vvvv	8151.5	1100	100	1000	5500	5
abcd.ecfd->efab	x_splitting	h100	cupy	vvvv	15601.2	1200	100	1100	6000	5
abcd.ecfd->efab	x_splitting	h100	cupy	vvvv	28293	1300	100	1200	6500	5
abcd.ecfd->efab	x_splitting	h100	cupy	vvvv	1050.2	800	150	650	4000	5
abcd.ecfd->efab	x_splitting	h100	cupy	vvvv	2390.6	900	150	750	4500	5
abcd.ecfd->efab	x_splitting	h100	cupy	vvvv	4727.17	1000	150	850	5000	5
abcd.ecfd->efab	x_splitting	h100	cupy	vvvv	10024.1	1100	150	950	5500	5
abcd.ecfd->efab	c_splitting	h100	torch	vvvv	3234.4	1100	150	950	5500	5
abcd.ecfd->efab	c_splitting	h100	torch	vvvv	673	1000	50	950	10000	10
abcd.ecfd->efab	c_splitting	h100	cupy	vvvv	1364.7	800	200	600	8000	10
abcd.ecfd->efab	c_splitting	h100	cupy	vvvv	2529.6	900	225	675	9000	10
abcd.ecfd->efab	c_splitting	h100	cupy	vvvv	4241.5	1100	150	950	5500	5
abcd.ecfd->efab	c_splitting	h100	cupy	vvvv	1006.4	1000	50	950	10000	10
abcd.ecfd->efab	c_splitting	h100	cupy	vvvv	1364.75	800	200	600	8000	10
abcd.ecfd->efab	c_splitting	h100	torch	vvvv	1529.36	800	200	600	8000	10
abcd.ecfd->efab	c_spliting	h100	cupy	vovv	129.464	900	100	800	4500	5
abcd.ecfd->efab	c_spliting	h100	cupy	vovv	132.847	900	100	800	4500	5
abcd.ecfd->efab	c_spliting	h100	cupy	vovv	133.313	900	100	800	4500	5
abcd.ecfd->efab	c_spliting	h100	cupy	vovv	133.083	900	100	800	4500	5
abcd.ecfd->efab	c_spliting	h100	cupy	vovv	133.263	900	100	800	4500	5
abcd.ecfd->efab	c_spliting	h100	torch	vovv	55.8415	900	100	800	4500	5
abcd.ecfd->efab	c_spliting	h100	torch	vovv	55.9951	900	100	800	4500	5
abcd.ecfd->efab	c_spliting	h100	torch	vovv	56.1432	900	100	800	4500	5
abcd.ecfd->efab	c_spliting	h100	torch	vovv	56.1106	900	100	800	4500	5
abcd.ecfd->efab	c_spliting	h100	torch	vovv	55.8186	900	100	800	4500	5
abcd.ecfd->efab	c_spliting	h100	cupy	vovv	168.716	1000	100	900	5000	5
abcd.ecfd->efab	c_spliting	h100	cupy	vovv	169.131	1000	100	900	5000	5
abcd.ecfd->efab	c_spliting	h100	cupy	vovv	170.013	1000	100	900	5000	5
abcd.ecfd->efab	c_spliting	h100	cupy	vovv	169.956	1000	100	900	5000	5
abcd.ecfd->efab	c_spliting	h100	cupy	vovv	166.112	1000	100	900	5000	5
abcd.ecfd->efab	c_spliting	h100	torch	vovv	80.2028	1000	100	900	5000	5
abcd.ecfd->efab	c_spliting	h100	torch	vovv	85.2485	1000	100	900	5000	5
abcd.ecfd->efab	c_spliting	h100	torch	vovv	85.6945	1000	100	900	5000	5
abcd.ecfd->efab	c_spliting	h100	torch	vovv	84.158	1000	100	900	5000	5
abcd.ecfd->efab	c_spliting	h100	torch	vovv	84.764	1000	100	900	5000	5
abcd.ecfd->efab	c_spliting	h100	cupy	vovv	444.889	1000	150	850	5000	5
abcd.ecfd->efab	c_spliting	h100	cupy	vovv	511.384	1000	150	850	5000	5
abcd.ecfd->efab	c_spliting	h100	cupy	vovv	518.312	1000	150	850	5000	5
abcd.ecfd->efab	c_spliting	h100	cupy	vovv	521.201	1000	150	850	5000	5
abcd.ecfd->efab	c_spliting	h100	cupy	vovv	528.172	1000	150	850	5000	5
abcd.ecfd->efab	c_spliting	h100	torch	vovv	260.638	1000	150	850	5000	5
abcd.ecfd->efab	c_spliting	h100	torch	vovv	238.04	1000	150	850	5000	5
abcd.ecfd->efab	c_spliting	h100	torch	vovv	250.127	1000	150	850	5000	5
abcd.ecfd->efab	c_spliting	h100	torch	vovv	250.015	1000	150	850	5000	5
abcd.ecfd->efab	c_spliting	h100	torch	vovv	261.418	1000	150	850	5000	5
abcd.ecfd->efab	c_spliting	h100	cupy	vovv	711.422	1100	150	950	5500	5
abcd.ecfd->efab	c_spliting	h100	cupy	vovv	714.456	1100	150	950	5500	5
abcd.ecfd->efab	c_spliting	h100	cupy	vovv	735.437	1100	150	950	5500	5
abcd.ecfd->efab	c_spliting	h100	cupy	vovv	718.918	1100	150	950	5500	5
abcd.ecfd->efab	c_spliting	h100	cupy	vovv	723.811	1100	150	950	5500	5
abcd.ecfd->efab	c_spliting	h100	torch	vovv	379.933	1100	150	950	5500	5
abcd.ecfd->efab	c_spliting	h100	torch	vovv	373.442	1100	150	950	5500	5
abcd.ecfd->efab	c_spliting	h100	torch	vovv	384.442	1100	150	950	5500	5
abcd.ecfd->efab	c_spliting	h100	torch	vovv	389.746	1100	150	950	5500	5
abcd.ecfd->efab	c_spliting	h100	torch	vovv	375.105	1100	150	950	5500	5
					Only average below
abcd.ecfd->efab	x_splitting	h100	cupy	vovv	236.177	900	100	800	4500	5
abcd.ecfd->efab	x_splitting	h100	cupy	vovv	423.931	1000	100	900	5000	5
abcd.ecfd->efab	x_splitting	h100	torch	vovv	187.763	900	100	800	4500	5
abcd.ecfd->efab	x_splitting	h100	torch	vovv	362.003	1000	100	900	5000	5
abcd.ecfd->efab	x_splitting	h100	cupy	vovv	928.078	1000	150	850	5000	5
abcd.ecfd->efab	x_splitting	h100	cupy	vovv	1547.03	1100	150	950	5500	5

## Sheet: GH200- Random
contraction	method	device	library	mentally_occupied	time	Nbasis	Nocc	Nvir	Nvec	cholesky_threshold
					Only average below
abcd.ecfd->efab	x_splitting	h200	torch	vvvv	834.735	800	200	600	8000	10
abcd.ecfd->efab	x_splitting	h200	cupy	vvvv	2061.28	800	200	600	8000	10
abcd.ecfd->efab	x_splitting	h200	cupy	vvvv	2050.17	800	200	600	8000	10
abcd.ecfd->efab	c_splitting	h200	torch	vvvv	1573.57	800	200	600	8000	10
abcd.ecfd->efab	c_splitting	h200	cupy	vvvv	706.791	800	200	600	8000	10
abcd.ecfd->efab	x_splitting	h200	torch	vvvv	556.289	800	100	700	4000	5
abcd.ecfd->efab	x_splitting	h200	cupy	vvvv	987.676	800	100	700	4000	5
abcd.ecfd->efab	x_splitting	h200	cupy	vvvv	1170.08	800	100	700	4000	5
abcd.ecfd->efab	c_splitting	h200	torch	vvvv	355.928	800	100	700	4000	5
abcd.ecfd->efab	c_splitting	h200	cupy	vvvv	306.584	800	100	700	4000	5
abcd.ecfd->efab	x_splitting	h200	torch	vvvv	1265.67	900	100	800	4500	5
abcd.ecfd->efab	x_splitting	h200	torch	vvvv	1322.47	900	100	800	4500	5
abcd.ecfd->efab	x_splitting	h200	cupy	vvvv	2450.2	900	100	800	4500	5
abcd.ecfd->efab	x_splitting	h200	cupy	vvvv	2389.5	900	100	800	4500	5
abcd.ecfd->efab	c_splitting	h200	torch	vvvv	587.076	900	100	800	4500	5
abcd.ecfd->efab	c_splitting	h200	cupy	vvvv	495.013	900	100	800	4500	5
abcd.ecfd->efab	x_splitting	h200	torch	vvvv	2673.68	1000	100	900	5000	5
abcd.ecfd->efab	x_splitting	h200	torch	vvvv	2688.09	1000	100	900	5000	5
abcd.ecfd->efab	x_splitting	h200	cupy	vvvv	5241.74	1000	100	900	5000	5
abcd.ecfd->efab	x_splitting	h200	cupy	vvvv	5853.33	1000	100	900	5000	5
abcd.ecfd->efab	c_splitting	h200	torch	vvvv	805.803	1000	100	900	5000	5
abcd.ecfd->efab	c_splitting	h200	cupy	vvvv	829.05	1000	100	900	5000	5
abcd.ecfd->efab	x_splitting	h200	torch	vvvv	5177.43	1100	100	1000	5500	5
abcd.ecfd->efab	x_splitting	h200	cupy	vvvv	11305	1100	100	1000	5500	5
abcd.ecfd->efab	c_splitting	h200	torch	vvvv	1401.66	1100	100	1000	5500	5
abcd.ecfd->efab	c_splitting	h200	cupy	vvvv	1282.66	1100	100	1000	5500	5
abcd.ecfd->efab	x_splitting	h200	torch	vvvv	637.416	800	150	650	4000	5
abcd.ecfd->efab	x_splitting	h200	torch	vvvv	647.869	800	150	650	4000	5
abcd.ecfd->efab	x_splitting	h200	cupy	vvvv	1737.63	800	150	650	4000	5
abcd.ecfd->efab	x_splitting	h200	cupy	vvvv	1410.72	800	150	650	4000	5
abcd.ecfd->efab	c_splitting	h200	torch	vvvv	475.299	800	150	650	4000	5
abcd.ecfd->efab	c_splitting	h200	cupy	vvvv	532.777	800	150	650	4000	5
abcd.ecfd->efab	x_splitting	h200	torch	vvvv	1364.74	900	150	750	4500	5
abcd.ecfd->efab	x_splitting	h200	torch	vvvv	1460.46	900	150	750	4500	5
abcd.ecfd->efab	x_splitting	h200	cupy	vvvv	4426.73	900	150	750	4500	5
abcd.ecfd->efab	x_splitting	h200	cupy	vvvv	4213.06	900	150	750	4500	5
abcd.ecfd->efab	c_splitting	h200	torch	vvvv	1261.07	900	150	750	4500	5
abcd.ecfd->efab	c_splitting	h200	cupy	vvvv	911.578	900	150	750	4500	5
abcd.ecfd->efab	x_splitting	h200	torch	vvvv	2869.9	1000	150	850	5000	5
abcd.ecfd->efab	x_splitting	h200	torch	vvvv	2886.35	1000	150	850	5000	5
abcd.ecfd->efab	x_splitting	h200	cupy	vvvv	7536.08	1000	150	850	5000	5
abcd.ecfd->efab	c_splitting	h200	torch	vvvv	2155.26	1000	150	850	5000	5
abcd.ecfd->efab	c_splitting	h200	torch	vvvv	1924.39	1000	150	850	5000	5
abcd.ecfd->efab	c_splitting	h200	cupy	vvvv	1489.19	1000	150	850	5000	5
abcd.ecfd->efab	x_splitting	h200	torch	vvvv	5262.56	1000	50	950	10000	10
abcd.ecfd->efab	c_splitting	h200	torch	vvvv	574.552	1000	50	950	10000	10
abcd.ecfd->efab	c_splitting	h200	cupy	vvvv	763.037	1000	50	950	10000	10
abcd.ecfd->efab	c_splitting	h200	torch	vvvv	1756.03	1200	50	1150	12000	10
abcd.ecfd->efab	c_splitting	h200	cupy	vvvv	2155.2	1200	50	1150	12000	10

## Sheet: L0
	GH200														H100
	L0 cc-pVDZ				L0 aug-cc-pVDZ				L0 cc-pVTZ						L0 cc-pVDZ				L0 aug-cc-pVDZ				L0 cc-pVTZ
	Iteration number	PyTorch	CuPy		Iteration number	PyTorch	CuPy		CPU + GPU						Iteration number	PyTorch	CuPy		Iteration number	PyTorch	CuPy		CPU + GPU - 1 core
									Iteration number	PyTorch	CuPy												Iteration number	PyTorch	CuPy
	1	233.334	197.439		1	1018.86	1172.07								1	211.885	293.137		1	1225.56	1941
	2	195.827	187.257		2	930.019	1185.31		1	n.c	3175.74				2	193.321	271.279		2	1178.55	1877.48		1	n.c	8363.75
	3	189.687	182.551		3	1035.57	1187.02		2	n.c	3300.92				3	187.534	263.194		3	1148.96	1851.6		2	n.c	8240.42
	4	193.715	186.52		4	998.838	1275.77		3	n.c	3047.2				4	194.584	273.74		4	1184	1885.25		3	n.c	8198.67
	5	189.852	180.731		5	911.229	1251.57		4	n.c	3263.63				5	189.152	263.81		5	1150.61	1843.63		4	n.c	8647.7
	6	189.397	181.354		6	929.292	1256.56		5	n.c	3110.89				6	188.531	263.185		6	1148.95	1841.85		5	n.c	8431.14
	7	232.153	196.708		7	970.807	1235.3		6	n.c	3106.13				Average	194.168	271.391		Average	1172.77	1873.47		6	n.c	8403.96
	8	192.48	189.345		8	946.077	1245.99		Average	n.c	3167.42												Average	n.c	8380.94
	9	188.765	181.453		9	1049.7	1230.5
	10	193.873	190.806		10	949.348	1277.12		GPU - only														GPU - only - 1 core
	11	191.12	181.871		11	1089.83	1190.4		Iteration number	PyTorch	CuPy												Iteration number	PyTorch	CuPy
	12	182.602	182.905		12	922.462	1216.8
	13	232.607	198.787		13	1102.04	1169.84		1	2574.51	2892.59												1	3405.35	3431.13
	14	192.448	186.939		14	1025.69	1239.82		2	2717.02	2810												2	3270.12	3285.9
	15	188.344	181.258		15	1028.79	1217.85		3	2696.86	2536.77												3	3202.29	3198.78
	16	194.345	185.159		16	1133.92	1276.75		4	2650.01	2793.87												4	3207.18	3225.29
	17	191.25	179.563		17	1096.71	1119.94		5	2610.77	2663.45												5	3309.07	3310.05
	18	182.222	178.227		18	1016.91	1213.25		6	2555.88	2606.14												6	3348.55	3298.06
	19	235.447	198.902		19	1114.87	1087.63		Average	2634.17	2717.14												Average	3290.43	3291.53
	20	192.47	185.552		20	981.251	1112.48
	21	188.425	177.941		21	1092.09	1073.6																GPU - only - 32 cores
	22	192.452	180.954		22	1059.37	1146.34																Iteration number	PyTorch	CuPy
	23	188.72	178.28		23	1013.15	1126.45
	24	182.821	178.939		24	1073.45	1114.44																1	3261.25	3261.79
	25	231.943	198.86		25	1139.82	1113.74																2	3140.32	3170.51
	26	192.815	184.659		26	1014.42	1108.6																3	3013.03	2994.28
	27	187.514	177.69		27	1070.56	1100.55																4	3055.76	3057.07
	28	193.693	184.482		28	1028.5	1199.02																5	3009.26	2999.08
	29	184.108	177.026		29	986.175	1145.41																6	3010.54	3008.38
	30	188.696	177.581		30	1088.6	1085.16																Average	3081.69	3081.85
	Average	197.104	184.991		Average	1027.28	1179.18

## Sheet: Mu2
	GH200										H100
	(mU)2 H2O 6-31+G**(threshold=10^(-4))				(mU)2 H2O 6-31+G**(threshold=10^(-5))						(mU)2 H2O 6-31+G**(threshold=10^(-4))				(mU)2 H2O 6-31+G**(threshold=10^(-5))
	Iteration number	PyTorch	CuPy		Iteration number	PyTorch	CuPy				Iteration number	PyTorch	CuPy		Iteration number	PyTorch	CuPy
	1	435.833	401.711		1	484.718	419.317				1	444.76	613.587		1	454.708	601.597
	2	412.926	350.171		2	462.341	382.216				2	407.44	554.903		2	418.095	560.524
	3	409.212	375.253		3	458.037	359.99				3	391.974	536.084		3	399.947	545.029
	4	431.475	381.534		4	436.958	364.907				4	409.373	556.563		4	416.855	562.284
	5	407.341	367.851		5	396.667	348.16				5	396.386	537.619		5	400.678	545.764
	6	413.966	352.348		6	400.034	356.336				6	393.131	541.321		6	401.191	543.725
	7	429.228	406.808		7	513.714	394.29				Average	407.177	556.68		Average	415.245	559.821
	8	400.041	367.012		8	417.332	367.601
	9	388.448	351.13		9	402.277	344.098
	10	392.269	370.108		10	491.048	361.464
	11	382.89	350.519		11	443.968	322.807
	12	385.185	353.09		12	409.425	348.619
	13	453.504	394.801		Average	443.043	364.15
	14	416.001	368.858
	15	405.48	363.42
	16	411.601	365.365
	17	392.436	350.913
	18	383.508	352.794
	19	434.689	390.206
	20	403.043	360.245
	21	374.713	365.179
	22	387.709	370.63
	23	386.951	338.702
	24	393.818	342.844
	25	433.594	398.774
	26	401.108	366.179
	27	390.317	354.863
	28	401.284	367.26
	29	388.299	350.264
	30	388.279	349.713
	Average	404.505	365.952

## Sheet: H2O_10
GH200															H100
	H2O_10 cc-pVDZ (threshold=10^(-4))				H2O_10 cc-pVTZ (threshold=10^(-4))				H2O_10 cc-pVTZ (threshold=10^(-5))						H2O_10 cc-pVDZ (threshold=10^(-4))				H2O_10 cc-pVTZ (threshold=10^(-4))				H2O_10 cc-pVTZ (threshold=10^(-5))
	Iteration number	PyTorch	CuPy		Iteration number	PyTorch	CuPy		Iteration number	PyTorch	CuPy				Iteration number	PyTorch	CuPy		Iteration number	PyTorch	CuPy		Iteration number	PyTorch	CuPy
	1	28.2257	27.5953		1	364.794	369.606		1	350.358	429.087				1	35.5585	51.4944		1	413.786	607.763		1	441.485	720.015
	2	23.63	25.6714		2	343.529	311.871		2	334.408	345.38				2	31.689	48.0114		2	386.198	574.435		2	412.218	691.323
	3	22.432	24.3861		3	332.942	306.179		3	337.756	331.689				3	30.7566	46.9976		3	376.289	562.784		3	403.402	676.409
	4	25.0758	22.4814		4	344.409	359.769		4	392.029	348.651				4	30.758	47.1426		4	388.289	576.502		4	415.09	692.294
	5	24.821	23.4479		5	331.252	337.103		5	332.655	333.544				5	30.7667	47.2842		5	377.829	563.394		5	403.953	677.456
	6	25.0823	23.738		6	333.732	330.116		6	338.445	331.785				6	30.7296	47.2484		6	377.244	562.742		6	404.978	678.913
	7	29.5732	26.5738		7	362.64	377.848		7	358.196	388.756				Average	31.7097	48.0298		Average	386.606	574.603		Average	413.521	689.402
	8	25.488	22.8908		8	337.073	365.923		8	341.354	343.708
	9	28.5078	23.9612		9	334.177	353.13		9	320.787	332.501
	10	23.3223	24.2102		10	341.562	360.335		10	333.981	374.882
	11	23.4473	23.4635		11	331.453	328.699		11	321.546	343.631
	12	23.9465	22.9218		12	335.173	329.046		12	317.933	344.295
	13	29.2837	26.596		13	364.828	378.477		Average	339.954	353.992
	14	25.3445	22.9485		14	336.052	314.958
	15	24.7763	22.5369		15	331.175	304.942
	16	25.1959	22.3797		16	336.119	359.171
	17	23.2259	23.8439		17	329.881	327.652
	18	22.3892	24.1059		18	329.034	329.289
	19	30.6062	26.2909		19	364.903	332.675
	20	24.5192	22.7006		20	344.234	303.828
	21	24.1258	22.0164		21	338.629	290.672
	22	25.0544	21.8064		22	346.195	304.903
	23	22.2799	23.8121		23	332.535	290.025													``
	24	21.9857	23.9719		24	331.091	291.193
	25	31.8773	26.5308		25	358.354	379.762
	26	24.9367	23.2517		26	333.928	315.178
	27	25.0889	22.0619		27	328.371	307.478
	28	27.2223	22.4717		28	337.346	362.052
	29	25.0202	23.7966		29	329.486	333.86
	30	24.9436	24.008		30	330.327	331.693
	Average	25.3809	23.8824		Average	339.841	332.914

## Sheet: Average
	Average
	GH200			H100
Molecule	Pytorch	CuPy	Difference	Pytorch	CuPy	Difference
L0 cc-pVDZ	197.104	184.991	12.1129	194.168	271.391	77.2226
L0 aug-cc-pVDZ	1027.28	1179.18	151.898	1172.77	1873.47	700.698
L0 cc-pVTZ CPU + GPU (for H100 1 core)	n.c	3167.42	-	n.c	8380.94	-
L0 cc-pVTZ CPU + GPU (for H100 32 cores)				n.c	3822	-
L0 cc-pVTZ GPU - only (for H100 1 core)	2634.17	2717.14	82.9627	3290.43	3291.53	1.10778
L0 cc-pVTZ GPU - only (for H100 32 cores)				3081.69	3081.85	0.158267
(mU)2 H2O 6-31+G**(threshold=10^(-4))	404.505	365.952	38.5534	407.177	556.68	149.502
(mU)2 H2O 6-31+G**(threshold=10^(-5))	443.043	364.15	78.8929	415.245	559.821	144.575
H2O_10 cc-pVDZ (threshold=10^(-4))	25.3809	23.8824	1.49854	31.7097	48.0298	16.32
H2O_10 cc-pVTZ (threshold=10^(-4))	339.841	332.914	6.92628	386.606	574.603	187.997
H2O_10 cc-pVTZ (threshold=10^(-5))	339.954	353.992	14.0383	413.521	689.402	275.881
			s

## Sheet: GH200 summary
GH200
		H2O_10 cc-pVDZ(threshold=10^(-4))								H2O_10 cc-pVTZ (threshold=10^(-4))								H2O_10 cc-pVTZ (threshold=10^(-5))
	file number	PyTorch			CuPy					PyTorch			CuPy					PyTorch			CuPy
		sum	GPU time	difference	sum	GPU	difference		file number	sum	GPU time	difference	sum	GPU	difference		file number	sum	GPU time	difference	sum	GPU	difference
	1	149.267	99.4	49.8668	147.32	96.5	50.8201		1	2050.66	1666.8	383.857	2014.64	1626	388.645		1	2085.65	1485	600.65	2120.13	1547.3	572.835
	2	154.285	103.3	50.9851	144.021	94	50.0213		2	2042.08	1664.7	377.379	2114.98	1708.1	406.881		2	1993.8	1475.5	518.298	2127.77	1560.4	567.373
	3	150.215	101.2	49.0155	142.411	94.4	48.0109		3	2027.09	1650.6	376.488	2014.49	1629	385.489		calculated average for one iteration
	4	148.571	100.2	48.3712	140.598	93.2	47.3983		4	2057.59	1678	379.587	1813.3	1199	614.296			iteration time	GPU time	difference	iteration time	GPU time	difference
	5	159.089	106.8	52.289	142.121	94.3	47.8207		5	2017.81	1633.5	384.312	2030.02	1605.4	424.623		Average for iteration [s]	339.954	246.708	93.2457	353.992	258.975	95.0173
	calculated average for one iteration								calculated average for one iteration								Average for iteration [m]	5.6659	4.11181	1.55409	5.89987	4.31625	1.58362
		iteration time	GPU time	difference	iteration time	GPU time	difference			iteration time	GPU time	difference	iteration time	GPU time	difference
	Average for iteration [s]	25.3809	17.03	8.35092	23.8824	15.7467	8.13571		Average for iteration [s]	339.841	276.453	63.3874	332.914	258.917	73.9978
									Average for iteration [m]	5.66401	4.60756	1.05646	5.54857	4.31528	1.2333
		(mU)2 H2O 6-31+G**(threshold=10^(-4))								(mU)2 H2O 6-31+G**(threshold=10^(-4))
		PyTorch			CuPy					PyTorch			CuPy
	file number	sum	GPU time	difference	sum	GPU	difference		file number	sum	GPU time	difference	sum	GPU	difference
	1	2510.75	1820.1	690.653	2228.87	1604.2	624.668		1	2638.75	1318.1	1320.65	2230.93	1493.8	737.126
	2	2378.06	1778.2	599.86	2198.67	1607	591.668		2	2677.77	1301.1	1376.67	2138.88	1449.4	689.478
	3	2462.53	1776.5	686.03	2196.15	1613.1	583.051		calculated average for one iteration
	4	2380.92	1795.9	585.023	2167.81	1587.5	580.306			iteration time	GPU time	difference	iteration time	GPU time	difference
	5	2402.88	1820.5	582.38	2187.05	1603.5	583.552		Average for iteration [s]	443.043	218.267	224.777	364.15	245.267	118.884
	calculated average for one iteration								Average for iteration [m]	7.38405	3.63778	3.74628	6.06917	4.08778	1.98139			L0 cc-pVTZ (threshold=10^(-4)) CPU + GPU
		iteration time	GPU time	difference	iteration time	GPU time	difference											PyTorch			CuPy
	Average for iteration [s]	404.505	299.707	104.798	365.952	267.177	98.7748										file number	sum	GPU time	difference	sum	GPU	difference
	Average for iteration [m]	6.74175	4.99511	1.74664	6.09919	4.45294	1.64625										1	n.c	n.c	n.c	19004.5	12098.5	6906.01
																	calculated average for one iteration
		L0 cc-pVDZ (threshold=10^(-4))								L0 aug-cc-pVDZ (threshold=10^(-4))								iteration time	GPU time	difference	iteration time	GPU time	difference
		PyTorch			CuPy					PyTorch			CuPy				Average for iteration [s]	n.c	n.c	n.c	3167.42	2016.42	1151
	file number	sum	GPU time	difference	sum	GPU	difference		file number	sum	GPU time	difference	sum	GPU	difference		Average for iteration [m]	n.c	n.c	n.c	52.7903	33.6069	19.1834
	1	1191.81	924.7	267.112	1115.85	845.4	270.452		1	5823.81	4158	1665.81	7328.31	5914.7	1413.61
	2	1180.99	914.1	266.893	1123.09	857.2	265.888		2	5928.23	4338.4	1589.83	7396.12	5876.2	1519.92			L0 cc-pVTZ (threshold=10^(-4)) GPU - only
	3	1181.22	910.6	270.617	1109.93	858.5	251.433		3	6404.06	4879	1525.06	7237.45	5728.7	1508.75			PyTorch			CuPy
	4	1180.33	918.3	262.035	1100.57	852.5	248.068		4	6334.19	4839.9	1494.29	6660.95	4849.3	1811.65		file number	sum	GPU time	difference	sum	GPU	difference
	5	1178.77	911.7	267.068	1100.3	849.8	250.497		5	6328.07	4882.6	1445.47	6752.47	4986.2	1766.27		1	15805	11795.6	4009.44	16302.8	12239.7	4063.12
	calculated average for one iteration								calculated average for one iteration								calculated average for one iteration
		iteration time	GPU time	difference	iteration time	GPU time	difference			iteration time	GPU time	difference	iteration time	GPU time	difference			iteration time	GPU time	difference	iteration time	GPU time	difference
	Average for iteration [s]	197.104	152.647	44.4575	184.991	142.113	42.8779		Average for iteration [s]	1027.28	769.93	257.349	1179.18	911.837	267.34		Average for iteration [s]	2634.17	1965.93	668.24	2717.14	2039.95	677.186
	Average for iteration [m]	3.28507	2.54411	0.740958	3.08319	2.36856	0.714632		Average for iteration [m]	17.1213	12.8322	4.28915	19.6529	15.1973	4.45567		Average for iteration [m]	43.9029	32.7656	11.1373	45.2856	33.9992	11.2864

## Sheet: H100 summary
H100
		H2O_10 cc-pVDZ (threshold=10^(-4))								H2O_10 cc-pVTZ (threshold=10^(-4))								H2O_10 cc-pVTZ (threshold=10^(-5))
		PyTorch			CuPy					PyTorch			CuPy					PyTorch			CuPy
	file number	sum	GPU time	difference	sum	GPU	difference		file number	sum	GPU time	difference	sum	GPU	difference		file number	sum	GPU time	difference	sum	GPU	difference
	1	190.258	126	64.2584	288.179	225.9			1	2319.64	1697.6	622.036	3447.62	2844	603.62		1	2481.13	1852	629.126	4136.41	3527.7	608.71
	calculated average for one iteration								calculated average for one iteration								calculated average for one iteration
		iteration time	GPU time	difference	iteration time	GPU time	difference			iteration time	GPU time	difference	iteration time	GPU time	difference			iteration time	GPU time	difference	iteration time	GPU time	difference
	Average for iteration [s]	31.7097	21	10.7097	48.0298	37.65	0		Average for iteration [s]	386.606	282.933	103.673	574.603	474	100.603		Average for iteration [s]	413.521	308.667	104.854	689.402	587.95	101.452
									Average for iteration [m]	6.44343	4.71556	104.798	9.57672	7.9	98.7748		Average for iteration [m]	6.89202	5.14444	104.798	11.49	9.79917	98.7748
		(mU)2 H2O 6-31+G**(threshold=10^(-4))								(mU)2 H2O 6-31+G**(threshold=10^(-5))
		PyTorch			CuPy					PyTorch			CuPy
	file number	sum	GPU time	difference	sum	GPU	difference		file number	sum	GPU time	difference	sum	GPU	difference
	1	2443.06	1528.4	914.663	3340.08	2433.8	906.278		1	2491.47	1577.3	914.173	3358.92	2461.9	897.024
	calculated average for one iteration								calculated average for one iteration												CuPy - 32 cores
		iteration time	GPU time	difference	iteration time	GPU time	difference			iteration time	GPU time	difference	iteration time	GPU time	difference						Average for 1 iteration
	Average for iteration [s]	407.177	254.733	152.444	556.68	405.633	151.046		Average for iteration [s]	415.245	262.883	152.362	559.821	410.317	149.504						iteration time	GPU time
	Average for iteration [m]	6.78629	4.24556	2.54073	9.27799	6.76056	2.51744		Average for iteration [m]	6.92076	4.38139	104.798	9.33035	6.83861	98.7748						63.7	50.8
		L0 cc-pVDZ (threshold=10^(-4))								L0 aug-cc-pVDZ (threshold=10^(-4))								L0 cc-pVTZ (threshold=10^(-4)) CPU + GPU
		PyTorch			CuPy					PyTorch			CuPy					PyTorch			CuPy - 1 core
	file number	sum	GPU time	difference	sum	GPU	difference		file number	sum	GPU time	difference	sum	GPU	difference		file number	sum	GPU time	difference	sum	GPU	difference
	1	1165.01	766.8	398.208	1628.34	1185.9	442.444		1	7036.63	5443.3	1593.33	11240.8	9670.8			1	n.c	n.c	n.c	50285.6	19652.3	30633.3
	calculated average for one iteration								calculated average for one iteration								calculated average for one iteration
		iteration time	GPU time	difference	iteration time	GPU time	difference			iteration time	GPU time	difference	iteration time	GPU time	difference			iteration time	GPU time	difference	iteration time	GPU time	difference
	Average for iteration [s]	194.168	127.8	66.3681	271.391	197.65	73.7407		Average for iteration [s]	1172.77	907.217	265.554	1873.47	1611.8	0		Average for iteration [s]	n.c	n.c	n.c	8380.94	3275.38	5105.56
	Average for iteration [m]	3.23613	2.13	1.10613	4.52318	3.29417	1.22901		Average for iteration [m]	19.5462	15.1203	4.42591	31.2245	26.8633	0		Average for iteration [m]	n.c	n.c	n.c	139.682	54.5897	85.0926
																		L0 cc-pVTZ (threshold=10^(-4)) GPU - only - 1 core
																		PyTorch			CuPy
																	file number	sum	GPU time	difference	sum	GPU	difference
																	1	19742.6	16860.2	2882.36	19749.2	16816.5	2932.71
																	calculated average for one iteration
																		iteration time	GPU time	difference	iteration time	GPU time	difference
																	Average for iteration [s]	3290.43	2810.03	480.394	3291.53	2802.75	488.785
																	Average for iteration [m]	54.8404	46.8339	8.00656	54.8589	46.7125	8.14641
																		L0 cc-pVTZ (threshold=10^(-4)) GPU - only - 32 cores
																		PyTorch			CuPy
																	file number	sum	GPU time	difference	sum	GPU	difference
																	1	18490.2	16219.9	2270.26	18491.1	16142.1	2349.01
																	calculated average for one iteration
																		iteration time	GPU time	difference	iteration time	GPU time	difference
																	Average for iteration [s]	3081.69	2703.32	378.377	3081.85	2690.35	391.502
																	Average for iteration [m]	51.3616	45.0553	6.30629	51.3642	44.8392	6.52504
